# Supplementary material for: A Comparison of Some Organizational Characteristics of the Mouse Central Retina and the Human Macula
Source: PLoS One. 2015 Apr 29;10(4):e0125631. doi: 10.1371/journal.pone.0125631 (PMC4414478; doi:10.1371/journal.pone.0125631)
Supplement: S1 Raw Data — (XLSX) [file pone.0125631.s003.xlsx]

## Sheet: ROD and Cone counts
C57BL/6J											BALB/C
Rods											Rods+Cones
Eccentricity	82	75	40	20	0	20	40	75	82		Eccentricity	82	75	40	20	0	20	40	75	82
	48	93	107	109	117	112	125	98	45			52	105	124	118	115	122	127	103	46
	62	97	105	125	134	129	108	86	43			45	102	126	126	112	121	110	95	50
	43	88	120	105	120	113	117	100	46			58	87	115	112	121	114	123	108	45
	50	83	115	106	128	118	117	113	47			52	87	104	114	114	117	114	99	56
	36	80	96	115	120	124	119	93	23			41	84	126	111	122	123	123	106	54
	37	78	97	105	121	120	111	109	38				96	94	127	136	118	119	110	42
Average	46	86.5	106.667	110.833	123.333	119.333	116.167	99.8333	40.3333				84		97	105	99	95	93
STDEV	9.65401	7.50333	9.56382	7.90991	6.37704	6.50128	6.01387	9.98833	9.0701						112	147	128	114	101
N	6	6	6	6	6	6	6	6	6		Average	49.6	92.1429	114.833	114.625	121.5	117.75	115.625	101.875	48.8333
											STDEV	6.65582	8.7831	13.3029	9.50094	13.7425	8.68085	10.0845	6.05776	5.45588
Cones											N	5	7	6	8	8	8	8	8	6
Eccentricity	82	75	40	20	0	20	40	75	82
	3	1	4	1	1	3	4	2	3		Cones
	1	3	2	2	4	3	2	1	1		Eccentricity	82	75	40	20	0	20	40	75	82
	2	2	3	3	2	3	2	2	1			0	1	0	3	2	2	2	2	0
	1	3	4	4	1	4	4	2	2			2	2	3	2	4	3	3	2	2
	1	0	2	5	3	1	1	3	1			1	2	2	2	3	3		2	1
	0	3	3	3	2	3	4	3	1			1	2	2	1	4	3		3	2
				3	2							0	2	0	2	3	2		2	0
				4	2								1	1	2	2	1		1	1
				2	3								1	3	1	2	1		1
				4	3								1		2	3	3		2
				2	2										3	1	2		2
				1	3										0	3
				3	4						Average	0.8	1.5	1.57143	1.8	2.7	2.22222	2.5	1.88889	1
				3	4						STDEV	0.83666	0.534522	1.27242	0.918937	0.948683	0.833333	0.707107	0.600925	0.894427
				5	6						N	5	8	7	10	10	9	2	9	6
				7	5
				4	1						Rods
				3	3						Average	48.8	90.6429	113.262	112.825	118.8	115.528	113.125	99.9861	47.8333
Average	1.33333	2	3	3.27778	2.83333	2.83333	2.83333	2.16667	1.5		STDEV	5.81916	8.24858	12.0305	8.582	12.7938	7.84752	9.37736	5.45683	4.56146
STDEV	1.0328	1.26491	0.894427	1.48742	1.38267	0.983192	1.32916	0.752773	0.83666		N	5	7	6	8	8	8	8	8	6
N	6	6	6	18	18	6	6	6	6

## Sheet: Photoreceptor density
	C57BL/6J Rods			BALB/C Rods			C57BL/6J Cones			BALB/C Cones				Photoreceptors combined	Eccentricity	C57BL/6J	BALB/C
Eccentricity	Mean	SD	N	Mean	SD	N	Mean	SD	N	Mean	SD	N			82	216381	226743
82	46	9.65401	6	48.8	5.81916	5	1.33333	1.0328	6	0.8	0.83666	5			75	404571	421225
75	86.5	7.50333	6	90.6429	8.24858	7	2	1.26491	6	1.5	0.534523	8			40	501333	524952
40	106.667	9.56382	6	113.262	12.0305	6	3	0.894427	6	1.57143	1.27242	7			20	521651	524000
20	110.833	7.90991	6	112.825	8.582	8	3.27778	1.48742	18	1.8	0.918937	10			0	576762	555429
0	123.333	6.37704	6	118.8	12.7939	8	2.83333	1.38267	18	2.7	0.948683	10			20	558476	538286
20	119.333	6.50128	6	115.528	7.84752	8	2.83333	0.983192	6	2.22222	0.833333	9			40	544000	528571
40	116.167	6.01387	6	113.125	9.37736	8	2.83333	1.32916	6	2.5	0.707107	2			75	466286	465714
75	99.8333	9.98833	6	99.9861	5.45683	8	2.16667	0.752773	6	1.88889	0.600925	9			82	191238	223238
82	40.3333	9.0701	6	47.8333	4.56146	6	1.5	0.83666	6	1	0.894427	6
	C57BL/6J Rods			BALB/C Rods			C57BL/6J Cones			BALB/C Cones					C57BL/6J Rods			BALB/C Rods			C57BL/6J Cones			BALB/C Cones
Photoreceptors		Nuclei per 50 x 50 um	Photoreceptors per square mm		Nuclei per 50x 50 um	Photoreceptors per square mm		Nuclei per 50 x50 um	Photoreceptors per square mm		Nuclei per 50x 50 um	Photoreceptors per square mm		SD	Nuclei per 50 x 50 um	Photoreceptors per square mm	SEM	Nuclei per 50x 50 um	Photoreceptors per square mm	SEM	Nuclei per 50 x50 um	Photoreceptors per square mm	SEM	Nuclei per 50x 50 um	Photoreceptors per square mm	SEM
82		525.714	210286		557.714	223086		15.2381	6095.24		9.14286	3657.14		82	110.332	44132.6	18020.7	66.5047	26601.9	11897.1	11.8034	4721.35	1927.87	9.56183	3824.73	1710.52
75		988.571	395429		1035.92	414367		22.8571	9142.86		17.1429	6857.14		75	85.7524	34300.9	14006.1	94.2695	37707.8	14250.9	14.4561	5782.45	2361.15	6.10883	2443.53	864.049
40		1219.05	487619		1294.42	517769		34.2857	13714.3		17.9592	7183.68		40	109.301	43720.3	17852.3	137.491	54996.4	22456.7	10.222	4088.81	1669.58	14.5419	5816.77	2198.33
20		1266.67	506667		1289.43	515771		37.4603	14984.1		20.5714	8228.57		20	90.399	36159.6	14765	98.08	39232	13872.7	16.9991	6799.63	1602.55	10.5021	4200.85	1328.54
0		1409.52	563810		1357.71	543086		32.381	12952.4		30.8571	12342.9		0	72.8805	29152.2	11903.7	146.215	58486.2	20681.1	15.8019	6320.76	1489.69	10.8421	4336.84	1371.55
20		1363.81	545524		1320.32	528127		32.381	12952.4		25.3968	10158.7		20	74.3004	29720.1	12135.6	89.6859	35874.4	12685.4	11.2365	4494.59	1835.28	9.52381	3809.52	1269.84
40		1327.62	531048		1292.86	517143		32.381	12952.4		28.5714	11428.6		40	68.73	27492	11225.8	107.17	42867.9	15158.4	15.1904	6076.16	2481.08	8.08122	3232.49	2286.06
75		1140.95	456381		1142.7	457079		24.7619	9904.76		21.5873	8634.92		75	114.152	45660.9	18644.7	62.3638	24945.5	8820.9	8.60312	3441.25	1405.16	6.86772	2747.09	915.696
82		460.952	184381		546.667	218667		17.1429	6857.14		11.4286	4571.43		82	103.658	41463.3	16930.7	52.1309	20852.4	8514.65	9.56183	3824.73	1561.75	10.222	4088.81	1669.58
Average number of nuclei coulums per 50 um
C57BL/6J		BALB/B			square root of sample size n
	11		11		2	1.414
	12		10		5	2.236
	10		11		6	2.449
	10		11		7	2.646
	12		10		8	2.828
	10		11		9	3
	12		13		10	3.162
	13		11		18	4.243
	12		14
	11		12
	11		10
	11		13
	13		13
	12		10
Mean	11.4286		11.4286
SD	1.01635		1.34246
N	14		14

## Sheet: Photoreceptors per RPE cell
	C57BL/6J				BALB/C
Eccentricity	0	40	75		0	40	75
RPE cell area in square um	358.661	350.31	296.764		406.333	358.662	245.646
RPE cells per square mm	2788.15	2854.61	3369.68		2461.03	2788.14	4070.9
Photoreceptors per square mm	576762	501333	404571		555429	524952	421225
Photoreceptors per RPE cell	206.862	175.622	120.062		225.689	188.28	103.472
PRs/ sq mm
C57BL/6J					BALB/C
	Rods+Cones					Rods+Cones
	Avg	SD	n			Avg	SD	n
0	576762	35473	6		0	555429	62823	8
40	501333	47809.1	6		40	524952	60813.2	6
75	404571	40083.4	6		75	421225	40151.3	7
RPE / sq mm
C57BL/6J					BALB/C
	Avg	SD	n			Avg	SD	n
0	2788.15	1197.08	236		0	2461.03	913.901	237
40	2854.61	1015.05	617		40	2788.14	1205.31	568
75	3369.68	896.772	736		75	4070.9	953.787	858
PRs/RPE cell
C57BL/6J					BALB/C
	Avg	SD	n	SEM		Avg	SD	n	SEM
0	206.862	12.7228	6	5.19509	0	225.689	25.5271	8	9.02655
40	175.622	16.748	6	6.83872	40	188.28	21.8113	6	8.90622
75	120.062	11.8953	6	4.85721	75	103.472	9.863	7	3.72751
square root of sample size n
2	1.414
5	2.236
6	2.449
7	2.646
8	2.828
9	3
10	3.162
18	4.243

## Sheet: RPE cell area
RPE cell area in square um
C57BL/6J	ventral		dorsal			BALB/C	ventral		dorsal
Eccentricity	40	75	0	40	75		40	75	0	40	75
	149.412	179.031	639.206	578.278	306.65		508.897	198.927	434.109	208.893	302.946
	113.663	168.56	357.519	368.435	413.327		200.066	294.879	581.027	294.405	325.345
	228.929	218.082	468.466	513.36	338.064		543.254	187.538	558.344	452.521	309.21
	154.6	214.309	409.243	568.882	392.637		509.277	253.879	180.23	194.372	298.011
	375.7	186.482	492.288	283.492	290.135		429.649	276.562	229.108	241.826	318.037
	144.979	216.384	454.515	557.493	343.379		700.042	528.353	465.239	464.195	312.247
	175.918	211.101	427.466	340.437	336.641		439.329	246.002	452.901	490.295	268.969
	181.012	201.009	375.361	283.112	374.889		562.805	253.215	480.33	577.61	374.792
	199.594	373.342	520.95	160.87	379.445		601.337	218.288	438.095	310.349	386.086
	157.524	169.504	242.395	273.906	257.867		302.852	244.293	160.015	196.46	327.907
	145.545	249.209	370.426	572.014	337.969		525.601	233.474	418.26	233.664	308.926
	244.493	184.03	223.983	321.076	334.743		677.833	287.666	556.636	529.777	315
	170.919	244.776	401.176	497.701	347.175		248.279	240.117	395.672	205.95	299.814
	380.039	327.783	508.802	570.97	324.967		522.374	256.252	526.17	260.048	265.458
	230.155	321.369	183.647	249.894	132.587		508.043	299.435	201.68	189.436	300.574
	293.165	184.313	399.942	470.746	119.49		186.684	280.074	699.472	217.909	327.907
	247.7	124.133	459.64	160.111	230.343		472.832	210.221	588.999	207.943	285.483
	213.648	184.407	463.721	290.04	350.972		441.797	263.465	552.365	550.372	522.659
	167.523	224.307	363.023	256.158	384.854		476.628	245.717	619.749	509.656	336.164
	385.887	117.53	200.351	222.371	351.067		493.522	264.034	434.109	208.323	475.679
	450.312	153.28	313.291	441.8	309.307		198.832	233.948	222.464	378.019	319.366
	397.395	200.254	575.427	302.474	474.353		503.107	246.002	304.465	234.233	280.453
	354.949	154.695		428.322	276.943		172.258	269.349	349.451	276.372	299.055
	308.823	168.089	149.302	318.608	355.717		158.117	240.877	434.489	168.082	221.895
	319.105	207.894	289.799	483.37	341.101		363.877	237.745	278.555	400.037	267.736
	194.972	239.871	113.041	245.149	300.67		652.967	186.874	385.706	249.988	208.703
	145.922	194.783	167.29	466.476	458.598		400.132	238.409	279.884	263.749	250.937
	282.695	153.091	288.947	353.344	305.605		209.937	172.258	694.917	282.256	231.576
	212.328	184.69	427.834	495.233	338.064		432.401	233.379	622.597	306.648	252.171
	447.482	326.273	365.16	455.656	319.177		330.47	202.534	594.694	599.629	433.73
	429.56	311.37	258.083	134.486	303.992		393.584	240.402	652.398	257.675	492.003
	213.931	199.028	447.432	401.463	350.118		342.618	228.349	777.107	366.914	241.161
	371.644	200.82	436.923	283.017	346.986		172.448	197.788	335.025	236.606	213.448
	402.96	193.18	155.645	281.689	356.382		405.922	249.703	344.516	544.298	223.129
	478.044	189.878	379.361	189.058	386.562		319.081	242.205	320.504	243.914	238.219
	573.785	191.859	484.544	226.641	328.099		474.066	211.075	504.151	439.234	260.333
	434.843	247.228	257.325	432.593	416.459		483.556	235.562	289.564	485.17	219.522
	653.396	295.806	371.503	370.713	363.405		226.166	252.645	541.925	511.459	337.113
	396.169	321.369	506.604	274.381	239.075		268.305	288.71	533.098	222.085	269.444
	200.914	222.798	239.337	289.755	393.585		511.175	248.185	535.471	201.964	262.326
	402.866	357.684	193.041	193.329	290.42		218.668	242.965	609.404	294.405	253.784
	385.133	272.979	167.29	216.581	180.611		385.706	347.553	588.525	444.929	254.828
	186.765	259.208	409.467	449.581	296.114		418.924	161.344	518.008	349.356	304.465
	238.079	118.002	397.917	250.464	310.73		445.498	184.027	601.717	290.608	251.506
	167.146	421.448	264.805	248.091	414.655		218.194	211.835	446.922	498.742	258.435
	392.113	305.805	308.355	226.546	339.203			217.814		261.661	309.21
	423.146	216.761	369.515	266.409	354.199		258.909	265.932	446.922	279.599	330.28
	310.144	261.472	401.041	302.664	352.68		256.916	248.754	387.13	251.886	323.257
	402.017	229.306	192.284	297.348	442.084		450.718	221.895	225.691	510.51	193.992
	178.842	320.614	165.396	366.157	417.787		534.807	188.867	359.796	305.319	275.043
	432.107	203.933	162.556	231.387	413.232		630.664	230.721	464.1	216.106	273.145
	222.043	239.116	176	227.306	416.933		493.237	237.365	480.804	255.018	305.034
	296.749	237.324	190.864	440.756	379.255		254.069	212.784	532.624	208.133	333.032
	552.844	259.774	168.331	415.699	433.448		208.228	235.846	461.443	525.696	384.662
	462.292	184.313	149.964	363.025	394.914		549.233	190.67	446.447	294.595	298.011
	209.592	399.659	408.237	533.101	374.699		218.573	192.473	1079.1	320.979	270.298
	399.659	193.085	201.562	467.14	356.002		505.765	161.533	328.002	162.388	284.344
	381.831	345.044	231.858	232.811	368.34		534.712	223.888	165.994	279.789	239.738
	170.07	214.403	419.787	441.135	345.467		536.23	185.545	503.202	352.299	351.35
	513.888	197.613	135.574	431.359	382.007		541.545	568.214	216.865	276.562	258.435
	397.207	179.031	139.929	195.227	283.207		388.743	218.194	488.966	279.789	262.421
	512.85	474.554	155.266	446.07	365.777		545.057	227.305	529.966	534.712	236.511
	362.872	267.603	465.515	482.8	416.648		219.238	206.14	208.608	216.2	238.884
	410.129	369.003	420.355	559.391	343.949		245.717	216.58	325.345	221.99	252.74
	449.557	202.612	413.822	236.892	366.631		526.265	254.448	434.964	400.607	230.152
	459.273	232.23	441.467		372.422		490.39	311.393	511.934	268.495	258.719
		183.37	210.272	466.272	338.633		216.295	227.4	489.251	585.772	286.053
	313.089	249.681	241.325	279.763	428.702		191.24	294.595	383.334	577.895	311.203
	411.456	419.09	224.663	207.148			439.519	298.486	271.152	504.151	324.206
	495.905	471.63	191.337	263.195	301.16		281.023	257.675	610.543	286.812	254.828
	293.775	164.127	152.994	230.059	372.45		578.464	344.137	229.203	263.939	211.075
	256.473	240.908	168.899	217.467	340.544		546.955	265.742	468.846		265.742
	267.929	194.406	143.053	332.781	388.166		418.07	279.599	564.513	409.813	328.667
	322.651	426.07	396.118	279.195	318.769		510.131	316.423	366.06	205.381	138.945
	176.663	220.628	374.911	393.846	311.479		657.902	258.055	623.071	502.348	240.402
	448.852	176.767	202.888	424.899	404.355		448.725	382.005	409.243	347.268	237.84
	621.444	137.622	410.698	211.503	319.148		477.672	279.599	192.284	286.717	250.557
	439.669	265.15	800.757	298.982	317.822		255.398	255.492	411.331	241.446	250.462
	606.485	173.371	245.018	236.118	331.929		602.856	268.02	163.621	382.954	227.684
	599.574	260.057	119.385	235.55	451.03		572.58	300.099	486.119	220.282	255.113
	628.45	356.835	171.266	278.249	384.379		522.753	209.747	477.482	247.52	174.726
	267.077	246.474	250.698	524.497	314.13		330.375	264.034	278.935	166.659
	485.87	176.767	206.391	455.858	329.941		536.041	282.446	547.999	370.901	200.161
	427.361	259.019	394.604	410.13	316.876		281.307		411.047	250.937	257.011
	410.604	86.12	363.172	197.112	355.03		507.853	183.457	409.054	244.578	215.441
	547.03	138.848	211.692	244.544	360.71		470.269	208.987	381.53	183.173	260.333
	420.166	263.735	320.947	340.071	334.012		567.36	227.02	367.484	168.177	241.351
	459.74	269.678	243.882	343.574	256		503.013	183.267	436.197	186.779	208.228
	439.858	401.074	357.112	210.84	310.249		230.816	262.041	187.254	227.21	236.701
	539.645	224.496	440.142	503.858	290.367		429.649	243.344	461.917	165.52	225.691
	187.645	190.538	656.284	286.485	479.811		513.832	208.987	173.492	171.499	146.823
	470.817	246.568	283.929	425.467	378.036		205.761	257.865	478.526	247.995	143.501
	289.041	362.966	763.456	427.456	362.888		174.061	229.488	424.239	383.618	267.356
	369.609	206.385	472.71	653.065	318.012		549.802	215.062	146.633	439.234	282.921
	418.651	389.943	447.716	282.414	338.651		405.162	178.617	192.284	262.611	283.206
	537.941		216.047	452.26	419.03		223.508	163.052	290.039	161.723	236.511
	406.817	170.036	371.408	351.243	362.225		267.83	239.643	437.431	203.483	270.108
	412.308	132.639	229.87	275.692	373.018		272.386	280.169	197.599	211.835	301.523
	433.893	95.243	376.331	231.479	389.491		235.467	218.858	146.538	345.275	260.807
	214.722	215.763		274.935	417.041		263.655	323.826	191.999	258.719	250.083
	572.118	137.373	296.615	427.834	402.651		221.515	226.735	218.763	215.157	242.49
	565.586	181.68	170.036	200.994	348.686		260.712	227.874		337.683	262.516
	406.627	272.757	163.882	266.225	409.183			143.121	554.927	320.22	231.196
	435.503	158.107	155.266	519.479	355.503		437.906	277.796	390.072	185.64	286.622
	419.503	222.769	187.361	241.704	440.615		251.981	272.576	250.083	345.37	197.883
	205.728	148.45	189.538	380.402	295.574		464.195	261.472	576.851	284.534	261.661
	548.923	163.408	215.006	275.598	332.497		162.862	284.155	511.649	255.682	240.022
	358.627	210.462	245.112	283.266	303.432		264.034	264.414	147.392	322.782	246.856
	222.769	221.254	193.041	283.077	383.337		202.724	209.937	650.405	176.054	259.953
	225.136	348.97	207.716	296.237	350.769		644.52	283.49	409.433	310.444	208.798
	207.811	211.03	247.763	555.55	300.308		825.415	253.784	555.687	426.991	243.439
	153.562	318.675	159.337	186.225	319.243		533.573	255.872	540.122	350.495	190.86
	177.609	303.432	230.154	285.917	388.828		509.466	246.476	483.177	342.998	236.036
	471.574	278.817	337.041	229.68	473.562		339.771	220.187	603.615	270.583	269.444
	411.74	196.26	522.13	242.746	352.947		164.855	195.605	227.21	200.446	255.682
	528.473	252.686	177.136	230.722	284.024		172.543	202.344	633.891	158.686	330.28
	220.592	294.249	169.467	384.473	270.675		503.297	214.967	634.46	150.999	240.212
		229.68	199.29	319.337	283.55		252.93	184.881	751.482	179.566	268.969
	645.018	247.479	237.16	230.154	331.361		549.897	192.948	499.976	178.047	301.997
	479.811	230.722	608.095	335.621	363.645		242.015	326.863	528.922	382.29	269.539
	433.041	282.698	287.621	326.154	327.385		251.127	194.182	572.865	348.502	259.194
	396.592	317.065	477.254	314.698	428.308		464.954	251.696	480.709	169.031	238.314
	183.669	292.544	240.379	493.16	338.556		470.269	246.286	264.604	166.848	356.569
	291.408	285.538	437.491	307.692	347.077		497.508	202.818	306.458	146.443	271.627
	225.231	284.402	404.639	323.787	433.325		424.049	202.344	614.814	119.584	293.361
	386.083	308.923	177.041	499.976	353.609		188.203	199.592	479.286	173.777	270.773
	115.503	294.059	539.172	344.521	290.462		389.597	183.932	486.499	157.168	254.638
	230.154	257.136	437.207	281.278	282.888		266.976	209.082	229.298	200.256	250.557
	166.817	282.982	206.769	314.32	329.941		240.687	224.363	230.532	162.293	410.193
	168.805	226.935	229.491	472.237	340.639		573.529	266.217	423.954	171.309	261.187
	409.278	264.426	167.479	453.396	255.337		469.225	173.302	485.739	123.38	264.034
	439.763	252.781	236.402	511.053	305.231		449.579	197.409	563.089	145.114	323.636
	222.485	214.722	457.562				490.864	146.728	435.058	143.975	401.176
	198.249	286.201	240	455.385	547.692		493.142	231.671	208.893	156.693	349.072
	493.16	245.964	249.183	505.657	282.698		240.022	228.159	454.704	346.889	296.872
	392.426	353.42	160	337.325	311.669		301.713	247.141	427.94	174.061	348.502
	316.592	285.254	378.13	293.964	303.621		223.793	244.198	191.524	143.216	275.803
	158.485	301.538	193.041	239.716	434.462		515.161	284.819	496.749	170.645	314.051
	351.337	263.101	197.491	601.941	393.373		454.23	227.21	475.584	240.402	283.87
	370.272	296.142	455.763	578.746	399.243		459.735	243.534	424.334	158.402	315.949
	212.071	217.941	445.633	575.811	491.929		268.115	304.465	225.501	221.99	239.073
	471.574	257.136	475.929	480.379	415.621		201.015	293.266	261.472	102.785	297.252
	186.982	283.834	377.941	504.805	342.533		262.231	203.673	282.541	133.156	338.252
	491.645	250.036	722.178	447.432	376.426		430.123	284.06	208.893	416.931	269.444
	411.55	282.793	400	422.722	357.396		305.414	233.853	219.238	332.083	265.837
	241.609	224	546.083	506.036	346.888		282.921	222.749	414.938	176.624	224.932
	158.012	308.923	586.509	517.207	418.367		456.603	257.77	257.58	338.347	371.28
	584.142	251.456	378.604	376.805	483.314		263.56	226.925	451.572	175.485	186.969
	404.828	266.698	597.112	383.337	475.74		514.117	256.252	200.351	317.752	312.722
	382.296	314.036	382.201	314.32	482.083		431.167	184.976		153.466	315.854
	187.74	283.74	424.994	316.781	485.302		248.279	182.603	205.95	141.128	257.011
	531.692	279.858	385.231	322.556	326.627		218.478	223.414	588.24	148.911	248.659
	234.793	317.822	238.959	448.663	275.408		207.374	148.246	233.664	169.79	292.601
	167.858	388.639	201.941	640	397.728		167.323	239.168	274.949	201.015	374.033
	435.787	278.154	525.633	320.189	434.083		184.027	236.131	606.747	132.871	273.715
	358.627	260.828	437.491	332.876	426.793			208.798	171.784	184.406	296.493
	295.006	300.213	213.68	403.598	274.462		519.147	204.622	511.649	146.633	258.624
	176.757	296.426	496.284	425.373	408.521		583.779	186.874	493.996	119.964	354.576
	202.982	310.343	370.746	209.231	334.769		257.77	166.753	513.073	158.591	235.752
	204.213	318.485	359.479	309.112	420.923		536.515	192.473	412.85	248.279	296.113
	487.195	340.355	581.018	488.237	334.296		310.539		534.237	156.219
	238.012	310.722	700.781	462.201	279.858		388.743	350.59	287.192	244.293	244.009
	643.787	249.751	186.509	319.243	441.373		556.161	300.574	242.965	195.226	214.872
	448.379	281.467		568.805	434.178		863.189	245.622	201.015	197.693	205.286
	258.746	342.059	295.544	291.219	350.959		575.522	245.147	546.101	172.543	314.715
	608.284	334.58	465.524	530.083	274.083		539.173	212.974	267.166	210.316	264.034
	362.888	350.959	276.372	292.639	326.533		539.647	234.518	448.251	395.102	209.272
	469.586	372.166	488.587	567.669	448.284		240.877	293.551	342.903	257.865	245.717
	360.615	305.136	380.107	250.793	271.811		773.121	262.99	281.023	174.061	215.726
	429.349	348.876	523.323	426.793	247.29		576.851	315	625.349	372.039	156.314
	257.704	348.686	338.727	264.899	280.521		458.785	254.069	204.147	231.955	228.539
	411.74	350.675	315.19	330.32	364.97		502.158	268.59	250.367	230.152	225.122
	414.107	382.959	558.059	230.911	352.473		543.159	274.949	300.384	177.193	236.416
	508.781	324.071	320.41	326.533	621.254		592.131	309.875	235.657	180.041	195.605
	542.107	437.302	234.043	563.314	310.059		637.213	290.513	262.705	188.772	198.358
	155.55	358.438	304.18	472.615	307.503		651.069	236.511	546.386	202.059	241.541
	192.852		380.107	295.574	410.414		510.415	280.928	281.497	388.933	262.99
	225.231	603.266	569.828	564.828	375.195		530.251	218.288	296.967		228.254
	426.604	292.071	377.354	290.083	375.29		186.684	234.708	512.883	266.312	232.62
	249.562	282.036	291.463	309.68	276.639		149.29	247.995	703.648	245.907	205.191
		259.03	333.317	359.101	598.059		187.348	255.872	669.766	305.319	259.194
	395.766	345.562	349.167	247.385	375.101		510.226	238.409	241.826	273.43	191.619
	471.313	308.26	475.394	230.059	314.13		262.99	234.802	572.011	360.84	272.291
	455.369	332.97	215.441	568.426	413.065		582.83	252.645	297.632	231.576	231.671
	361.6	359.195	282.446	245.68	295.006		239.073	215.726	406.966	236.321	239.453
	375.646	230.154	336.164	297.373	272.663		293.266	233.474	229.677	260.428	203.483
	490.295	243.787	168.936	420.734	247.29		177.858	180.135	511.27	215.441	212.974
	420.253	189.822	430.218	508.213	349.822			251.032	325.44	239.548	182.888
	202.154	221.16	449.2	252.97	226.272		309.97	240.117	443.126	611.872	200.92
	206.805	298.036	327.812	313.941	324.071		250.842	247.046	310.539	257.865	197.504
	253.879	314.036	523.133	269.065	395.361		508.992	215.251	296.967	259.004	231.955
	395.956	192.379	413.514	302.58	361.562		464.48	266.502	248.185	218.288	197.788
	387.889	216.521	167.797	240.852	367.243		600.293	221.326	262.895	319.271	203.293
	267.451	234.32	215.346	409.846	371.503		461.917	234.802	538.698	447.966	202.724
	388.933	263.101			282.13		217.624	225.976	228.349	463.626	264.129
	370.711	329.373	554.453	315.569	313.751		548.284	212.214	372.799	224.647	214.492
	476.723	249.941	253.12	284.344	272.757		320.789	111.517	392.729	446.352	265.268
	446.258	276.071	461.348	302.852	350.012		586.911	231.765		474.066	237.555
	457.836	204.497	296.303	263.749	346.509		664.451	221.8	593.27	430.408	264.414
	551.89	235.929	395.861	700.801	333.444		559.957	210.031	578.18	514.591	193.992
	294.595	449.704	584.064	256.347	291.503		730.412	231.386	191.43	188.392	224.268
	170.74	306.367	725.572	306.933	296.899		562.615	218.858	403.739	385.042	232.999
	193.897	271.621	547.24	215.631	299.645		381.34	229.962	520.191	240.402	272.861
	392.635	333.065	277.416	301.143	354.935		794.19	260.143	454.989	436.102	201.964
	371.09	462.485	230.816	240.307	362.698		296.777	216.58	491.719	473.876	234.043
	419.588	355.976	605.988	357.234	386.462		693.873	248.09	460.494	256.347	360.651
	373.273	250.414	534.522	311.488			253.689	214.113	466.473	433.635	339.581
	210.221	301.917	266.597	348.312	359.132		580.647	196.649	499.976	477.767	262.516
	631.708	311.953	593.27	329.995	256.536		560.242	209.272	479.096	222.18	320.22
	530.251	372.355	555.687	331.134	260.902		549.138	226.735	453.565	243.059	311.488
	269.064	299.456	478.431	398.614	211.74		305.414	246.761	265.078	286.907	285.294
	251.981	256.379	833.577	321.833	199.022		194.087	233.948	327.148	188.962	246.571
	559.673	318.296	693.873	218.099	342.998		362.738	198.548	410.193	179.851	260.902
	610.828	289.325	378.873	229.962	326.199		352.299	265.648	319.65	315.379	280.358
	273.905	240.284	394.533	344.991	279.03		305.983	222.18	429.174	210.886	271.627
	447.491	330.698	458.026	361.979	264.224		584.539	189.057	192.284	502.158	289.185
	871.161	292.734	682.104	245.812	247.9		232.62	291.557	206.71	217.244	261.472
	270.298	375.006	607.032	591.087	217.434		627.627	265.837	351.35	263.465	250.652
	196.744	207.905	455.748	340.625	227.115		252.74	227.684	318.796	299.814	210.221
	442.177	225.041	519.147	548.853	208.323		689.032	204.812	447.302	483.367	260.333
	434.204	294.817	244.293	299.53	174.916		349.641	233.189	416.267	266.786	277.131
	478.906	244.639	442.082	220.471	183.647		582.356	135.813	293.551	233.853	308.736
	204.147	275.503	468.656	258.245	310.444		613.391	209.557	505.006	469.32	323.067
	284.534	430.675	237.175	307.122	213.828		514.686	263.085	605.988	419.494	171.024
	256.062	325.964	252.93	280.643	234.423		432.876	243.344	366.06	249.228	281.877
	532.244	210.083	667.773	239.643	344.801		297.157	261.946	329.141	302.662	319.745
	207.089	254.864	488.966	316.328	323.352		254.923	302.282	312.912	274.379	369.477
	464.575	228.828	461.348	307.882	339.486		251.791	212.214	361.125	319.84	324.965
	368.148	270.201	479.57	296.018	375.931		571.251	289.28	681.535	309.4	333.222
		203.645	698.618	321.928	278.365		631.518	209.557	235.562	709.627	262.136
	502.158	282.982	421.392	300.574	327.812		434.774	251.981	193.328	285.388
	158.402	292.923	623.166	314.335	313.197		769.325	241.731	447.112	212.879	281.402
	156.788	334.012	449.105	256.157	273.335		447.776	267.356	467.707	598.775	240.402
	199.307	377.751	351.634	222.749	275.423		270.013	191.335	505.48	492.003	295.354
	329.805	299.456	680.585	542.02	334.741			290.229	472.167	620.034	343.662
	446.447	232.899	311.868	369.287	289.185			234.897	230.816	257.865	335.12
	363.877	259.503	187.823	420.822	294.405			251.032	324.206	282.541	268.685
	226.071	189.538	167.418	303.041	312.817			220.471	462.392	299.72	323.162
	223.983	308.828	417.88	225.122	223.793			211.36	242.49	272.576	231.386
	223.698	556.402	284.155	240.212	219.048			150.809	240.782	265.553	363.782
	523.987	243.124		262.99	239.928			192.473	428.889	604.279	329.521
	264.034	359.385		232.43	236.036			202.059		336.639	330.375
	497.793	287.716		290.703	261.756			134.39		600.198	313.766
	270.298	309.491		349.356	265.648			168.746		545.152	195.795
	279.979	172.686		221.8	309.875			172.448			263.18
	406.776	217.562		243.344	275.043			430.028		227.779	236.321
	262.136	176.663		313.481	323.636			211.835		241.351	264.509
	276.752	184.805		238.694	283.111			241.161		708.583	319.84
	474.54	193.988		233.189	287.287			192.379		414.463	266.027
	502.538	218.982		256.157	282.067					245.242	355.051
	194.372	398.864		324.965	195.89			273.999		259.099	219.332
	299.625	350.201		184.406	238.978			276.372		198.643	379.917
	469.7	302.296		223.508	324.68			238.314		191.619	279.504
	559.388	195.314		271.152	289.28			183.837		435.248	200.825
	637.687	284.118		418.734	237.27			237.65		225.976	296.683
	666.065	223.621		262.895	337.398			254.448		278.27	251.981
	454.799	273.515		307.312	190.386			205.856		415.318	278.081
	372.039	264.331		330.09	220.376			218.858		362.264	284.344
	289.469	250.036		161.723	220.376			244.673		386.94	247.52
	174.441	218.509		303.611	316.898			220.756		472.642	233.853
	536.325			241.636	225.881			274.569		438.38	206.615
	249.418	249.703		451.952	282.826			239.453		280.548	258.055
	220.187	169.601		219.238	362.833			292.696		417.216	372.419
	511.649	204.906		274.094	276.942			255.208		429.269	320.504
	203.768	192.284		298.865	205.666			286.907		140.464	209.177
	195.605	207.374		227.305	258.055			264.224		561.666	265.078
	243.534	264.604		335.595				252.835		277.226	298.77
	363.213	265.837		241.351	382.954			260.333		245.717	275.993
	497.223	221.705		226.356	320.315			315.854		241.636	170.265
	424.619	249.893		259.004	474.255			303.421		522.279	244.388
	374.222	279.789			372.799			254.828		242.775	215.441
	351.16	319.65		275.328	441.797			266.692		290.324	268.4
	177.193	292.507		212.784	379.727			235.277		380.581	285.388
	129.929	219.617		284.819	315.284			245.147		503.202	236.416
	369.192	176.339		448.251	388.079			259.099		555.117	228.159
	402.315	193.233		417.975	314.715			231.101		198.453	267.925
	252.171	214.302		490.485	294.215			278.745		569.258	220.661
	452.142	326.673		248.564	358.563			274.189		441.512	254.828
	420.063	210.981		288.805	293.171			274.759		494.85	214.113
	196.46	232.904		228.539	380.771			244.293		229.583	227.495
	434.299	268.02		459.64	448.44			207.184		205.476	263.37
	361.41	317.467		439.994	310.065			225.976		382.764	232.999
	273.335	244.103		297.726	326.009			288.046		417.595	250.557
	445.214	190.101		239.168	291.083			277.796		400.132	209.747
	334.551	208.513		244.388	334.741			265.648		394.628	297.537
	289.375	279.314		244.863	361.884			172.448		315.474	231.006
	587.196	214.302		301.902	322.592			252.835		180.23	194.467
	515.351	189.626		509.941	357.803			258.624		256.726	191.145
	444.075	241.161		242.015	410.762			215.916		331.419	276.752
	522.943	229.393		497.223	312.627			227.495		244.578	268.305
	216.485	254.638		462.772	342.523			252.455		585.488	281.118
	428.984	225.027		444.834	366.535			261.377		247.805	211.075
	222.464	260.048		441.702	379.537			238.124		417.69	279.219
		206.52		281.972	470.079			235.372		553.029	207.564
		271.532		261.756	452.237			285.294		483.082	242.11
		267.546		239.928	423.48			231.101		211.55	192.473
		219.143		212.404	455.748			260.048		541.261	275.613
		180.42		445.498	335.88			216.39		570.872	184.501
		212.784		512.693	342.523			247.235		523.038	209.937
		265.932		422.246	374.033			215.631		217.814	240.592
		298.486		430.123	417.026			226.451		226.451	251.127
		297.821		473.591	393.394			227.02		433.92	183.837
		297.442		173.966	388.743			208.703		260.523	273.145
		368.718		242.015	368.433			294.025			194.467
		348.882		260.428	370.331			292.317		719.688	213.543
		337.873		292.222	507.094			274.474		517.723	243.724
		242.205		346.13	495.42			204.717		405.732	183.362
		189.816		234.233	445.308			257.96		162.862	264.509
		257.96		469.51	462.772			261.851		331.988	226.071
		260.617		482.797	394.343			257.296		434.964	209.652
		198.073		428.605	401.841			234.233		453.186	219.807
		218.383		273.999	414.463			272.481		548.189	150.904
		229.013		297.726	342.333			239.738		247.9	188.108
		294.215		210.221	297.442			300.574		431.926	246.097
		237.08		243.819	418.26			257.011		518.672	223.508
		166.943		322.877	370.331			257.96		214.777	219.332
		228.254		221.041	331.039			225.217		516.015	205.95
		182.413		427.845	325.06			255.587		622.027	160.11
		194.372		293.456	367.484			227.874		173.872	167.987
		312.342		449.2	323.731			220.756		579.414	203.957
		245.907		194.087	335.785			255.492		486.309	219.807
		202.249		477.292	344.326			323.257		328.856	252.55
		226.261		455.653	311.393			250.747		264.983	228.539
		282.446		459.735	353.627			328.572		254.259	218.478
		225.027		380.202	339.391			280.643		354.482	293.266
		231.671		474.825	345.086			376.405		348.407	184.501
		256.347		439.329				343.662		333.792	233.664
		336.164		436.482				246.761		240.497
		323.921		476.913				257.77		228.823	187.728
		246.571		481.089				293.645		750.248	197.504
		277.416		536.515				342.523		298.201	156.219
				612.157				328.097		430.408	267.451
		349.926						316.803		349.262	278.365
		282.351						233.474		340.055	202.629
		277.891						290.893		749.773	156.693
		269.918						230.721		613.106	165.33
		262.041						338.917		430.408	136.573
		230.721						269.539		652.113	120.533
		239.453						341.384		777.582	303.421
		251.886						247.425		508.897	295.354
		265.837						321.643		664.072	300.764
		254.923						284.534		497.982	149.006
		265.742						240.971			102.406
		271.627									178.712
		264.983						149.101			109.809
		283.206						188.962			89.214
		298.391						303.99			102.406
		297.442						259.479			86.746
		280.833						258.15			152.138
		247.805						275.138			96.332
		237.65						293.93			143.975
		326.009						327.243			199.971
		349.262						336.259			129.17
		272.196						236.985			118.54
		301.048						322.118			166.279
		263.37						321.264			211.55
		263.37						318.796			161.913
		265.837						342.618			164.855
		228.633						315.095			170.17
		278.65						234.233			169.79
		278.745						296.777			188.582
		270.393						241.446			172.543
		285.294						173.872			132.776
		238.884						213.163			140.369
		278.27						295.259			159.066
		272.671						332.083			186.02
		252.835						310.539			158.117
		268.969						277.606			223.414
		277.891						332.558			229.772
		262.231						235.657			197.219
		269.918						276.657			143.691
		289.849						246.761			164.286
		319.271						271.342			109.714
		296.018						251.981			133.631
		303.421						242.395			131.922
		225.312						277.606			158.117
		207.089						229.962			172.068
		264.319						257.865			175.105
		280.833						268.969			258.435
		327.433						249.039			211.835
		284.25						261.851			179.851
		243.059						319.745			151.473
		279.314						307.312			390.926
		294.595						247.425			189.247
		276.182						273.145			189.816
		224.837						303.041			156.314
		238.978						245.527			217.339
		310.254						273.335			189.816
		212.309						231.86			172.922
		187.159						242.87			135.718
		205.476						351.444			189.626
		182.603						305.604			201.3
		214.587						214.207			313.291
		264.604						196.839			209.652
		286.432						263.56			254.354
		207.374						256.536			164.76
		183.457						203.103			175.105
		250.747						216.485			179.756
		229.203						259.953			203.768
		223.603						251.316			199.307
		268.78						256.726			166.374
		251.032						241.351			196.08
		273.43						237.934			84.373
		230.152						313.671			236.606
		243.249						288.615			172.733
		290.039						204.242			185.925
		310.065						240.212			370.046
		257.485						292.601			167.608
		306.458						308.451			274.189
		282.351						249.323			136.573
		230.911						302.852			201.68
		241.161						240.212			199.022
		265.742						305.983			174.726
		217.244						292.127			135.244
		177.383						281.972			165.52
		217.814						288.426			181.939
		271.247						297.347			159.92
		178.522						229.962			181.179
								374.792			229.298
								239.453			205.95
								223.983			140.654
								305.414			160.774
								293.266			139.989
											187.348
											192.568
											189.531
											167.038
											173.966
											163.527
											203.388
											198.453
											198.548
											164.381
											142.931
											195.985
											248.279
											225.027
											238.409
											240.212
											122.052
											201.395
											187.633
											161.818
	C57BL/6J						BALB/C
	ventral		dorsal				ventral		dorsal
Eccentricity	40	75	0	40	75		40	75	0	40	75
Average	354.839	261.919	358.661	346.32	341.565		412.804	249.279	406.333	321.819	242.177
SD	136.74	66.3847	153.99	112.815	70.9422		159.434	48.6006	150.891	140.758	64.8244
N	289	414	236	328	322		230	419	237	338	439
Combined			0	40	75				0	40	75
Average			358.661	350.31	296.764				406.333	358.662	245.646
SD			153.99	124.564	78.9777				150.891	155.049	57.5532
N			236	617	736				237	568	858
SEM			10.0241	5.01484	2.91119				9.80132	6.50566	1.96481
square root of sample size n
236	15.362
237	15.395
568	23.833
617	24.839
736	27.129
858	29.292

## Sheet: RPE cells binucleate
RPE cells / 100 sqare um
Eccentricity	0		40		75			Eccentricity	0		40		75
C57BL/6J	total	binucleate	total	binucleate	total	binucleate		BALB/C	total	binucleate	total	binucleate	total	binucleate
	33	22	34	26	28	0			21	12	32	10	40	0
	21	17	29	17	35	14			28	19	36	11	36	0
	26	19	31	13	29	0			25	19	43	17	37	0
	27	21	24	19	36	0			26	18	32	11	41	0
	24	14	27	21	31	0			26	13	31	7	47	0
	23	14	32	19	39	0			25	18	27	19	47	1
	21	16	24	17	25	0			27	15	23	16	46	0
	24	15	33	14	40	0			22	17	25	11	42	0
	27	20	29	12	31	1			23	15	31	12	38	0
	32	12	34	14	29	10			28	19	35	11	40	0
RPE cells / sqare mm
Eccentricity	0		40		75			Eccentricity	0		40		75
C57BL/6J	total	binucleate	total	binucleate	total	binucleate		BALB/C	total	binucleate	total	binucleate	total	binucleate
	3300	2200	3400	2600	2800	0			2100	1200	3200	1000	4000	0
	2100	1700	2900	1700	3500	1400			2800	1900	3600	1100	3600	0
	2600	1900	3100	1300	2900	0			2500	1900	4300	1700	3700	0
	2700	2100	2400	1900	3600	0			2600	1800	3200	1100	4100	0
	2400	1400	2700	2100	3100	0			2600	1300	3100	700	4700	0
	2300	1400	3200	1900	3900	0			2500	1800	2700	1900	4700	100
	2100	1600	2400	1700	2500	0			2700	1500	2300	1600	4600	0
	2400	1500	3300	1400	4000	0			2200	1700	2500	1100	4200	0
	2700	2000	2900	1200	3100	100			2300	1500	3100	1200	3800	0
	3200	1200	3400	1400	2900	1000			2800	1900	3500	1100	4000	0
Mean	2580	1700	2970	1720	3230	250			2510	1650	3150	1250	4140	10
SD	413.118	336.65	377.271	426.354	496.767	510.446			242.441	259.272	577.831	365.908	406.065	31.6228
Nr	10	10	10	10	10	10			10	10	10	10	10	10
SEM	130.651	106.467	119.314	134.837	157.105	161.432			76.6734	81.9964	182.742	115.721	128.42	10.0009
square root of sample size n
10	3.162

## Sheet: Bruch's Membrane, Elastin Layer
BALB/C	Bruch's Membrane in um					Elastin Layer in um				C57BL/6J	Bruch's Membrane in um					Elastin Layer in um
Eccentricity	0	40	75			0	40	75		Eccentricity	0	40	75			0	40	75
	0.465	0.67	0.525			0.13	0.14	0.12				0.39	0.415	0.475			0.12	0.13	0.16
	0.385	0.94	0.635			0.16	0.13	0.18				0.36	0.4	0.455			0.1	0.15	0.14
	0.37	0.56	0.46			0.25	0.2	0.16				0.34	0.4	0.435			0.16	0.2	0.2
	0.465	0.61	0.62			0.13	0.1	0.23				0.39	0.465	0.845			0.11	0.17	0.22
	0.45	0.535	0.725			0.15	0.12	0.28				0.395	0.41	0.92			0.19	0.13	0.16
	0.42	0.565	0.62			0.11	0.15	0.28				0.5	0.485	0.48			0.16	0.18	0.15
	0.465	0.645	0.55			0.16	0.15	0.18				0.4	0.47	0.605			0.08	0.22	0.13
	0.415	0.695	0.545			0.11	0.16	0.12				0.44	0.4	0.44			0.14	0.2	0.18
	0.345	0.635	0.77			0.11	0.15	0.2				0.39	0.475	0.395			0.13	0.17	0.13
	0.345	0.61	0.65			0.16	0.15	0.13				0.335	0.48	0.445			0.13	0.14	0.14
	0.415	0.51	0.615			0.1	0.15	0.14				0.46	0.47	0.37			0.11	0.15	0.19
	0.435	0.55	0.69			0.12	0.17	0.18				0.42	0.475	0.415			0.13	0.11	0.12
	0.435	0.53	0.66			0.13	0.17	0.18				0.325	0.41	0.52			0.13	0.14	0.13
	0.405	0.575	0.52			0.12	0.14	0.15				0.35	0.375	0.425			0.15	0.13	0.16
	0.53	0.49	0.705			0.17	0.17	0.1				0.395	0.44	0.5			0.14	0.15	0.15
	0.53	0.505	0.71			0.1	0.18	0.19				0.365	0.355	0.62			0.1	0.14	0.16
	0.505	0.745	0.65			0.11	0.14	0.17				0.415	0.445	0.54			0.1	0.16	0.14
	0.54	0.785	0.71			0.13	0.12	0.12				0.4	0.33	0.315			0.06	0.16	0.12
	0.565	0.505	0.645			0.17	0.14	0.16				0.375	0.425	0.35			0.13	0.11	0.1
	0.435	0.535	0.68			0.15	0.17	0.16				0.445	0.455	0.495			0.21	0.17	0.19
	0.495	0.535	0.76			0.11	0.17	0.22				0.305	0.445	0.375			0.12	0.15	0.16
	0.49	0.615	0.72			0.15	0.14	0.19				0.41	0.435	0.4			0.13	0.16	0.17
	0.585	0.575	0.64			0.14	0.18	0.16				0.36	0.405	0.395			0.11	0.17	0.13
	0.565	0.505	0.545			0.17	0.2	0.15				0.465	0.465	0.525			0.17	0.15	0.17
	0.57	0.59	0.59			0.14	0.19	0.15				0.395	0.525	0.535			0.13	0.15	0.19
	0.53	0.495	0.44			0.15	0.18	0.13				0.465	0.485	0.485			0.09	0.12	0.15
	0.41	0.57	0.68			0.22	0.15	0.15				0.455	0.455	0.45			0.1	0.16	0.25
	0.56	0.445	0.82			0.17	0.19	0.21				0.375	0.525	0.345			0.1	0.17	0.12
	0.51	0.565	0.415			0.14	0.21	0.14				0.355	0.545	0.695			0.14	0.14	0.14
	0.455	0.61	0.45			0.14	0.17	0.13				0.38	0.47	0.425			0.13	0.18	0.14
	0.475	0.49	0.615			0.1	0.18	0.13				0.35	0.425	0.625			0.16	0.19	0.19
	0.415	0.59	0.65			0.16	0.17	0.19				0.345	0.575	0.63			0.1	0.16	0.18
	0.485	0.57	0.615			0.15	0.1	0.17				0.345	0.48	0.465			0.16	0.15	0.15
	0.365	0.625	0.91			0.11	0.2	0.11				0.325	0.505	0.4			0.11	0.12	0.16
	0.495	0.53	0.63			0.11	0.17	0.2				0.375	0.37	0.455			0.1	0.1	0.17
	0.38	0.47	0.585			0.12	0.18	0.17				0.315	0.32	0.535			0.16	0.13	0.14
	0.5	0.495	0.575			0.17	0.11	0.2				0.335	0.39	0.53			0.11	0.13	0.17
	0.38	0.48	0.63			0.08		0.14				0.27	0.35	0.365			0.15	0.14	0.14
	0.47	0.605	0.655			0.16		0.23				0.325	0.36	0.455			0.13	0.15	0.17
	0.49	0.53	0.825			0.14		0.19				0.365	0.37	0.405				0.15	0.2
	0.435	0.56	0.625			0.16		0.19				0.305	0.315	0.415				0.15	0.16
	0.39	0.59	0.67			0.14		0.16				0.305	0.38	0.29				0.16	0.17
	0.45	0.665	0.77			0.14		0.12				0.355	0.37	0.36				0.16	0.15
	0.445	0.55	0.565			0.14		0.13				0.35	0.335	0.405				0.17	0.24
	0.405	0.485	0.685			0.1		0.17				0.36	0.34	0.375					0.12
	0.45	0.465						0.1					0.39	0.595					0.22
	0.405				Average	0.139556	0.159189	0.166522					0.375	0.495		Average	0.127692	0.152727	0.161304
Average	0.457979	0.573913	0.638889		STDEV	0.0315476	0.0280256	0.0411619						0.595		STDEV	0.0301279	0.024624	0.0322221
STDEV	0.0627769	0.090884	0.101835		N	45	37	46						0.505		N	39	44	46
N	47	46	45		SEM	0.00470298	0.0046072	0.00606928						0.555		SEM	0.00482433	0.00371235	0.00475111
SEM	0.00915649	0.0134008	0.0151811								Average	0.375111	0.425213	0.4826
											STDEV	0.049812	0.0620918	0.121379
											N	45	47	50
											SEM	0.00742576	0.00905656	0.0171658
square root of sample size n
37	6.083
39	6.245
44	6.633
45	6.708
46	6.782
47	6.856
50	7.071

## Sheet: Table 1
C57BL/6J	Rods						Cones
Eccentricity	0	5	10	15	20		0	5	10	15	20			*Average number of nuclei coulums per 50 um
	117	107	115	97	109		1	4	3	6	1			11.4286
	134	100	127	123	125		4	3	4	3	2
	120	115	112	101	105		2	4	3	3	3
	128	112	108	108	106		1	3	2	5	4
	120	105	103	120	115		3	4	4	3	5
	121	112	97	106	105		2	3	4	6	3
		115	123	113			2	4	3	4	3
			117	102			2		4	3	4
							3		2	4	2
							3		3	4	4
							2		6	3	2
							3		3	4	1
							4		4	3	3
							4		3	2	3
							6		3	5	5
							5		4	2	7
							1		2	3	4
							3		5	4	3
Average	123.333	109.429	112.75	108.75	110.833		2.83333	3.57143	3.44444	3.72222	3.27778
STDEV	6.37704	5.62308	9.98213	9.25434	7.90991		1.38267	0.534522	1.04162	1.17851	1.48742
N	6	7	8	8	6		18	7	18	18	18
Nuclei per 50x 50 um	1409.52	1250.61	1288.57	1242.86	1266.67		32.381	40.8163	39.3651	42.5397	37.4603
Photoreceptors per square mm	563810	500245	515429	497143	506667		12952.4	16326.5	15746	17015.9	14984.1
